# Supplementary material for: Costing malaria interventions from pilots to elimination programmes
Source: Malar J. 2020 Sep 14;19:332. doi: 10.1186/s12936-020-03405-3 (PMC7491157; doi:10.1186/s12936-020-03405-3)
Supplement: Supplementary file 3 — Additional file 3. Costing model inputs database. An Excel table that contains resource lists, respective prices and quantities for each intervention (tabs RR to IRS) that serve as inputs to the costing models (Stata do-files) shared in Additional file 3. For each micro-input the table gives the reference value associated with the reference implementation scenario, minimum and maximum value of the parameter, a flag that denotes how the parameter was treated in sensitivity analysis (i.e. varied within the range or according to the multiplier), resource category grouping matching Fig. 2, parameter label, units, description, and source of data. Additionally, tab “sensitivity” gives multiplier range for each parameter and grouping. Tab “archetypes” gives values of operational and setting inputs by setting archetype. [file 12936_2020_3405_MOESM3_ESM.xlsx]

## Sheet: RR
parameter	value	min	max	flag	group	label	units	description	source
access	0.8	0.3	0.85	0	setting	Access
battery	20	10	40	1	price	Battery	USD, unit	Price of a phone battery	assumption
battery_uly	5	2.5	10	2	methods	Battery ULY	years	ULY of a phone battery	BMGF costing guide
bike	0					Bike
bike_uly	0					Bike ULY
bookshelf	120	60	240	1	price	Shelf	USD, unit	Price of office bookshelf	assumption
bookshelf_uly	7	3.5	14	2	methods	Shelf ULY	years	ULY of office bookshelf	BMGF costing guide
bus	0					Bus	USD, day	Bus rental per day, excluding driver	assumption
cart	0					Cart
chair	125	62.5	250	1	price	Chair	USD, unit	Price of office chair	assumption
chair_uly	7	3.5	14	2	methods	Chair ULY	years	ULY of office chair	BMGF costing guide
charger	20	10	40	1	price	Charger	USD, unit	Price of solar battery charger kit	assumption
charger_uly	5	2.5	10	2	methods	Charger ULY	years	ULY of phone charger	BMGF costing guide
coverage	0					Coverage
data_f	0					Data field
data_h	2	0	2	0	intervention	Data HF	USD, per data pack	Price of data pack per phone per week	assumption
days	260					Working days year	days	Total working days per year	assumption
days_campaign	0					Campaign days
days_check_d	2	0	2	0	intervention	Check district days	days, per month	Number of days per month district staff checks data for completeness and timeliness	program and partner validated assumption
days_check_h	0					Check HF days
days_followup	0					Follow-up days
days_meet_c	1	0.5	2	4	intervention	Meeting central days	days	Days planning meeting at central level	program and partner validated assumption
days_meet_d	1	0.5	2	4	intervention	Meeting district days	days	Days planning meeting at district level	program and partner validated assumption
days_mnth	22					Working days month	days	Total working days per month	assumption
days_plan_c	10	5	20	4	intervention	Plan central days	days	Days micro-planning intervention at central level	program and partner validated assumption
days_plan_d	4	2	8	4	intervention	Plan district days	days	Days micro-planning intervention at district level	program and partner validated assumption
days_plan_r	4	2	8	4	intervention	Plan region days	days	Days micro-planning intervention at regional level	program and partner validated assumption
days_prog_c	1	0.5	2	4	intervention	Program central days	days, per year	Number of days staff provides program support to RR at central level	program and partner validated assumption
days_prog_d	1	0.5	2	4	intervention	Program region days	days, per year	Number of days staff provides program support to RR at district level	program and partner validated assumption
days_prog_r	1	0.5	2	4	intervention	Program region days	days, per year	Number of days staff provides program support to RR at regional level	program and partner validated assumption
days_report	0.5	0.25	4	0	intervention	Reporting days	days, per month	Days nurse engaged in RR per month	program and partner validated assumption
days_report_h	0					Reporting days
days_super_c	0	0	15	0	intervention	Supervision central days	days, per year	Number of days per year conducting supervision by staff at central level	program and partner validated assumption
days_super_d	4	2	8	4	intervention	Supervision district days	days per year	Number of days per year conducting supervision by staff at district level, per district	program and partner validated assumption
days_super_h	0					Supervision HF days
days_super_r	3	1.5	6	4	intervention	Supervision region days	days per year	Number of days per year conducting supervision by staff at regional level, per district	program and partner validated assumption
days_train_c	2	1	4	4	intervention	Training central days	days	Days training at central level	program and partner validated assumption
days_train_d	2	1	4	4	intervention	Training district days	days	Days training at district level	program and partner validated assumption
days_train_r	0					Training region days
diag	0					Test
diag_pg	0					Test pregnancy
diag_pg_vol	0					Test pregnancy volume
diag_supplies	0					Test supplies
diag_vol	0					Test volume
discount	0.03	0.01	0.1	0	methods	Discount	rate	Discount rate	Drummond et al
drama	0					Drama group
drawer	60	30	120	1	price	Drawer	USD, unit	Price of office drawer	assumption
drawer_uly	7	3.5	14	2	methods	Drawer ULY	years	ULY of office drawer	BMGF costing guide
drug	0					Drug
drug_pg	0					Drug pregnancy
drug_pg_vol	0					Drug pregnancy volume
drug_vol	0					Drug volume
electricity	0.15	0.075	0.3	1	price	Electricity	USD, kWh	Price of electricity per Kwh	assumption
exchange	6.39					Exchange rate	ZMW	USD to LCU over reporting period	MACEPA
food	8	4	16	1	price	Food meeting	USD, per meeting	Food allowance per meeting day per person	assumption
food_allow	0					Food allowance
fuel	1.29	0.645	2.58	1	price	Fuel	USD, km	Fuel price per km	assumption
gift	0					Gift
hall_c	0					Hall central
hall_d	70	35	140	1	price	Hall district	USD, per day	Mean cost of a hall rental at district level	MACEPA
hotel_c	0					Hotel central	USD, per night	Mean hotel price per night at central level	assumption
hotel_d	0					Hotel district	USD, per night	Mean hotel price per night at district level	assumption
insecticide	0					Insecticide
irs_str_oper	0					Structures per operator
kit	0					Kit
kit_vol	0					Kit volume
km_center	200	100	400	9	setting	km center	km	Mean distance from district center to country center (one-way)	assumption
km_district	50	25	100	9	setting	km district	km	Mean distance from district center to HF (one-way)	assumption
km_region	100	50	200	9	setting	km region	km	Mean distance from district center to regional center (one-way)	assumption
leaflet	0					Leaflet
lodge_allow	0					Lodging allowance
m_sens	1
m_super	1
m_train	1
mda_pop_pair	0					Persons per pair
mda_super_h	0					Pairs per HF supervisor
mobile	40	20	80	1	price	Mobile	USD, unit	Price of a mobile phone (Nokia)	assumption
mobile_uly	5	2.5	10	2	methods	Mobile ULY	years	ULY of a mobile phone (Nokia)	MACEPA, comments on normative implemetation
mobile_wh	5	2.5	10	1	price	Mobile wh	watts, per hour	Electricity consumption per charger per hour	Assume used 1 hour per day: https://www.energuide.be/en/questions-answers/how-much-energy-do-my-household-appliances-use/71/
modem	60	30	120	1	price	Modem	USD, unit	Price of a modem/ router	MACEPA
modem_uly	5	2.5	10	2	methods	Modem ULY	years	ULY of a modem/ router	BMGF costing guide
modem_wh	6	3	12	1	price	Model wh	watts, per hour	Electricity consumption per modem per hour	http://energyusecalculator.com/electricity_wifirouter.htm
module	114000	57000	228000	1	price	Module	USD	Design of the malaria module (reporting forms, indicators, dashboards, etc)	Global Fund costing tool: https://www.theglobalfund.org/en/monitoring-evaluation/strengthening/
module_uly	10	5	20	2	methods	Module ULY	years	Number of years module is used (ULY)	assumption
n_audit_d	2	1	4	0	intervention	Audit district #	number	Number of district staff conducting data audits	program and partner validated assumption
n_check_d	1	1	4	0	intervention	Check district #	number	Number of district staff checking data	program and partner validated assumption
n_chw	0					CHW #
n_chw_pop	750	500	3000	0	setting	CHW per population	population	Population target: 1 CHW per 750	MACEPA
n_diag_pg	0					Test preganacy #
n_district	3	1.5	6	10	scale	District #	number	Number of districts per region	assumption
n_hf	20	2	26			HF #	facilities	Number of HF per district	assumption
n_hf_pop	33.3333	16.6667	66.6667	10	scale	HF per 10,000		Number of HFs per 10,000 people
n_index	0					Index cases #
n_mobile	0					Mobile #
n_oper	0					Spray operators #
n_pair	0					Pairs #
n_plan_c	5	2.5	10	5	intervention	Plan central #	number	Number of program staff at central level that participated in planning	program and partner validated assumption
n_plan_d	2	1	4	5	intervention	Plan district #	number	Number of program staff at district level that participated in planning	program and partner validated assumption
n_plan_r	2	1	4	5	intervention	Plan region #	number	Number of program staff at regional level that participated in planning	program and partner validated assumption
n_prog_c	2	1	4	5	intervention	Program central #	staff	Number of staff providing program support to RR at central level	program and partner validated assumption
n_prog_d	2	1	4	5	intervention	Program district #	staff	Number of staff providing program support to RR at district level	program and partner validated assumption
n_prog_r	2	1	4	5	intervention	Program region #	staff	Number of staff providing program support to RR at regional level	program and partner validated assumption
n_region	1	0.5	2	10	scale	Region #	number	Number of regions	assumption
n_sens_c	0					Sensitization central #
n_sens_d	0					Sensitization district #
n_sens_h	0					Sensitzation HF #
n_sens_r	0					Sensitization region #
n_sprayed	0					Structures sprayed #
n_super_c	0	0	1	0	intervention	Supervision central #	staff	Number of central level staff conducts supervision of CI	program and partner validated assumption
n_super_d	1	0.5	2	5	intervention	Supervision district #	staff	Number of district level staff conducts supervision of CI	program and partner validated assumption
n_super_h	0	0	1	0	intervention	Supervision HF #
n_super_r	1	0.5	2	5	intervention	Supervision region #	staff	Number of regional level staff conducts supervision of CI	program and partner validated assumption
n_targeted	0					Structures targeted #
n_team	0					Team #
n_tested	0					Tested #
n_train_c	1	0.5	2	5	intervention	Training central #	staff	Number of central level staff that participtated in training of nurses at district level	program and partner validated assumption
n_train_d	2	1	4	5	intervention	Training distrct #	staff	Number of district level staff that participtated in training of nurses at district level	program and partner validated assumption
n_train_f	0					Training field #
n_train_h	1	0.5	2	5	intervention	Training HF #	staff	Number of HF level staff that participtated in training of nurses at district level	program and partner validated assumption
n_train_r	2	1	4	5	intervention	Training region #	staff	Number of regional level staff that participtated in training of nurses at district level	program and partner validated assumption
n_treated	0					Treated #
n_treated_pg	0					Treated pregnant #
n_veh_d	0					Trucks district		Number of trucks per district
nmb_sens_d	0					Sensitization meetings district #
pair	0					CHW per pair #
pas	0					PAS
pc	900	450	1800	1	price	PC	USD, unit	Price of desktop computer	MACEPA, country average
pc_uly	5	2.5	10	2	methods	PC ULY	years	ULY of a desktop computer	BMGF costing guide
pc_wh	200	100	400	1	price	PC Wh	watts, per hour	Electricity consumption per desktop computer per hour	http://michaelbluejay.com/electricity/computers.html
pdiem_c	50	25	100	8	price	Per-diem central	USD, day	Mean per-diem of program staff at central level	assumption
pdiem_chw	0					Per-diem CHW
pdiem_d	30	15	60	8	price	Per-diem district	USD, day	Mean per-diem of program staff at district level	assumption
pdiem_driver	30	15	60	8	price	Per-diem driver	USD, day	Mean per-diem of driver	assumption
pdiem_nurse	20	10	40	8	price	Per-diem nurse	USD, day	Mean per-diem of facility RR nurse	assumption
pdiem_oper	0					Per-diem spray operator
pdiem_r	50	25	100	8	price	Per-diem region	USD, day	Mean per-diem of program staff at regional level	assumption
pens	1.25	0.625	2.5	1	price	Pen	USD, per participant	Mean cost of stationaries and supplies (notebooks, paper) per meeting participant	assumption
per_str_pers	0					People per structure	people	Number of people per structure	PMI country reports (2017)
per_str_vol	0					Insecticide per structure
per_veh_rent	0					Vehicle rental	fraction	Proportion rental vehicles used to support program activities	assumption
pfpr	0.04	0.01	0.05	0	setting	PfPR
phone	56	28	112	1	price	Phone	USD, unit	Price of a stationary phone	MACEPA, country average
phone_uly	8	4	16	2	methods	Phone ULY	years	ULY of a stationary phone	WHO CHOICE
phone_wh	5	2.5	10	1	price	Phone Wh	watts, per hour	Electricity consumption per landline phone per hour	http://energyusecalculator.com/electricity_wifirouter.htm
pop	6000	1000	10000	0	scale	Population	people	Average number of people per HFCA	Zambia
pos_rate	0					Positivity rate
poster	0					Poster
prep_uly	5	2.5	10	1	methods	Preparation ULY	years	Number of years over which preparatory activities including training will be allocated	assumption
printer	100	50	200	2	price	Printer	USD, unit	Price of a printer	assumption
printer_uly	5	2.5	10	1	methods	Printer ULY	years	ULY of a printer	BMGF costing guide
printer_wh	10	5	20	1	price	Printer Wh	watts, per hour	Electricity consumption per printer per hour	http://energyusecalculator.com/electricity_wifirouter.htm
prints	2.5	1.25	5	1	price	Print	USD, per set	Print outs of training materials, per set (50 pages)	assumption
prop_followed	0					Proportion followed-up
prop_racd	0					Allocation RACD
prop_report	1	0.5	1	0	intervention	Proportion reporting	fraction	Proportion HF reporting	assumption
prop_rr	0.2	0.2	1	0	setting	Allocation RR	fraction	proportion of time spent on malaria RR compared to other diseases reporting
prop_targeted	0					Proportion HFCA targeted	Proportion of HFCA's targeted for IRS	MACEPA, Zambia
prop_tat	0					Proportion TAT		Proportion of radius available for TAT
radio	0					Radio
radius	0					Radius
recycle	0					Recycling
rent_c	240	120	480	1	price	Rent central	USD, per m2 per year	Mean price of office rental per m2 per year at central level	assumption
rent_d	151.2	75.6	302.4	1	price	Rent district	USD, per m2 per year	Mean price of office rental per m2 per year at district level	assumption
rent_h	120	60	240	1	price	Rent HF	USD, per m2 per year	Mean price of office rental per m2 per year at facility level	assumption
rent_r	180	90	360	1	price	Rent regional	USD, per m2 per year	Mean price of office rental per m2 year at regional level	assumption
rounds	0					Number of rounds
server	15000	7500	30000	1	price	Server	USD	Annual server fee	Global Fund costing tool: https://www.theglobalfund.org/en/monitoring-evaluation/strengthening/
server_over	50000	25000	100000	1	price	Server overheads	USD	Annual server maintainance fee	Global Fund costing tool: https://www.theglobalfund.org/en/monitoring-evaluation/strengthening/
sim	1	0.5	2	1	price	SIM	USD, unit	Price of a SIM card	MACEPA
sim_uly	5	2.5	10	2	methods	SIM ULY	years	ULY of a SIM card	BMGF costing guide
sound	0					Sound equipment
sprayer	0					Spray pump
sprayer_uly	0					Spray pump ULY
sprayer_vol	0					Spray pump volume
store_c	0					Storage central
store_d	0					Storage district
supplies	25	12.5	50	1	price	Supplies	USD, per staff per year	Mean cost of stationaries and supplies (notebooks, paper) per staff member per year	assumption
table	100	50	200	1	price	Table	USD, unit	Price of office table	assumption
table_uly	7	3.5	14	2	methods	Table ULY	years	ULY of office table	BMGF costing guide
tat_pop_pair	0					Persons per pair
tent	50	25	100	1	price	Tent	USD, day	Price of tent rental (capacity 50-100 people)	assumption
topup	5	0	10	0	intervention	Top-up	USD, per month	Top-up for nurses for timely upload of malaria data, monthly	assumption
tra_allow	10	5	20	8	price	Transportation allowance	USD, per RT	Mean travel allowance for HF staff travel within HFCA per round trip	assumption
tra_allow_d	20	10	40	8	price	Transportation allowance district	USD, per RT	Mean travel allowance for HF staff for travel within district per round trip	assumption
train_size	40	20	80	5	intervention	Size of training class	trainees	Number of trainees per training	MACEPA
train_uly	3	1.5	6	2	methods	Training ULY	years	Number of years over which training will be allocated	assumption
veh	31000	15500	62000	1	price	Vehicle	USD, vehicle	Price of a vehicle (passanger, Toyota Land Cruiser or similar)	MACEPA
veh_distr_c	0					Vehcle central
veh_distr_c_over	0					Vehicle central overheads
veh_distr_c_uly	0					Vehicle central ULY
veh_distr_d	0					Vehcle district
veh_distr_d_over	0					Vehicle district overheads
veh_distr_d_uly	0					Vehicle district ULY
veh_over	700	350	1400	1	price	Vehicle overheads	USD, per vehicle per year	Annual insurance and maintenance costs per vehicle	MACEPA
veh_rent	150	75	300	1	price	Vehicle rental	USD, day	Price of rental vehicle per day	assumption
veh_uly	10	5	20	2	methods	Vehicle ULY	years	Utility life years for vehicle	BMGF costing guide
wages_c	1000	500	2000	1	price	Wages central	USD, month	Mean monthly wage of program staff at central level	assumption
wages_chw	0					Wages CHW
wages_d	600	300	1200	1	price	Wages district	USD, month	Mean monthly wage of program staff at district level	assumption
wages_driver	300	150	600	1	price	Wages driver	USD, month	Mean monthly wage of driver	assumption
wages_nurse	500	250	1000	0	price	Wages nurse	USD, month	Mean monthly wage of facility RR nurse	assumption
wages_oper	0					Wages spray operator
wages_r	800	400	1600	1	price	Wages region	USD, month	Mean monthly wage of program staff at regional level	assumption
waste	0					Waste management
yrs	5	5	5	0	intervention	Years implemented	years	Number of years intervention is implemented	assumption

## Sheet: RACD
parameter	value	min	max	flag	group	label	units	description	source	notes
access	0.8	0.3	0.85	0	setting	Access	proportion	Proportion of malaria episodes that seek care	assumption
battery	20	10	40	1	price	Battery	USD, unit	Price of a phone battery	assumption
battery_uly	5	2.5	10	2	methods	Battery ULY	years	ULY of a phone battery	BMGF costing guide
bike	12.8	6.4	25.6	1	price	Bike	USD, unit	Price of a bike	Barger et al Health Pol Plan 2017
bike_uly	5	2.5	10	2	methods	Bike ULY	years	ULY of a bike	assumption
bookshelf	120	60	240	1	price	Shelf	USD, unit	Price of office bookshelf	assumption
bookshelf_uly	7	3.5	14	2	methods	Shelf ULY	years	ULY of office bookshelf	BMGF costing guide
bus	150	75	300	1	price	Bus	USD, day	Bus rental per day, excluding driver	assumption
cart	0	0	12.6436	0	intervention	Cart	USD, per day	Cost of cart rental per day	assumption
chair	125	62.5	250	1	price	Chair	USD, unit	Price of office chair	assumption
chair_uly	7	3.5	14	2	methods	Chair ULY	years	ULY of office chair	BMGF costing guide
charger	20	10	40	1	price	Charger	USD, unit	Price of solar battery charger kit	assumption
charger_uly	5	2.5	10	2	methods	Charger ULY	years	ULY of phone charger	BMGF costing guide
coverage	0					coverage
data_f	3.90454	1.95227	7.80908	3	intervention	Data field	USD, per month	Data air time by dCHW, per month	MACEPA, Zambia
data_h	0.976526	0.488263	1.95305	3	intervention	Data HF	USD, month	Data air time by HF nurse (EHT), per month	MACEPA, Zambia
days	260					Working days year	days	Total working days per year	assumption
days_campaign	0					Campaign days
days_check_d	2	1	4	4	intervention	Check district days	days, per month	Number of days per month district staff checks data for completeness and timeliness	program and partner validated assumption
days_check_h	0.25	0.125	0.5	4	intervention	Check HF days	days, month	Number of days per month HF staff checks data for completeness and timeliness	assumption
days_followup	1	0.25	2	0	intervention	Follow-up days	days	Number of days it takes to follow-up each index case by CHWs	program and partner validated assumption
days_meet_c	2	1	4	4	intervention	Meeting central days	days	Days planning meeting at central level	program and partner validated assumption
days_meet_d	2	1	4	4	intervention	Meeting district days	days	Days planning meeting at district level	program and partner validated assumption
days_mnth	22					Working days month	days	Total working days per month	assumption
days_plan_c	10	5	20	4	intervention	Plan central days	days	Days micro-planning intervention at central level	program and partner validated assumption
days_plan_d	4	2	8	4	intervention	Plan district days	days	Days micro-planning intervention at district level	program and partner validated assumption
days_plan_r	4	2	8	4	intervention	Plan region days	days	Days micro-planning intervention at regional level	program and partner validated assumption
days_prog_c	3	1.5	6	4	intervention	Program central days	days, per year	Number of days staff provides program support to RR at central level	program and partner validated assumption
days_prog_d	3	1.5	6	4	intervention	Program region days	days, per year	Number of days staff provides program support to RR at district level	program and partner validated assumption
days_prog_r	3	1.5	6	4	intervention	Program region days	days, per year	Number of days staff provides program support to RR at regional level	program and partner validated assumption
days_report	0.25	0.1	1	0	intervention	Reporting days	days, per week	Days dCHW collates and reports RACD data per week	program and partner validated assumption
days_report_h	0					Reporting days
days_super_c	0	0	0	4	intervention	Supervision central days	days, per year	Number of days per year conducting supervision by staff at central level	program and partner validated assumption
days_super_d	4	2	8	4	intervention	Supervision district days	days, per year	Number of days per year conducting supervision by staff at district level	program and partner validated assumption
days_super_h	4	2	8	4	intervention	Supervision HF days	days	Number of days HF staff conducts supervision per year	program and partner validated assumption
days_super_r	3	1.5	6	4	intervention	Supervision region days	days per district, per year	Number of days per year conducting supervision by staff at regional level, per district	program and partner validated assumption
days_train_c	4	2	8	4	intervention	Training central days	days	Days training at central level	program and partner validated assumption
days_train_d	4	2	8	4	intervention	Training district days	days	Days training at district level	program and partner validated assumption
days_train_r	4	2	8	4	intervention	Training region days	days	Days training at regional level	assumption
diag	1.1183	0.55915	2.2366	6	price	Test	USD, unit	Price per diagnistic test	International Medical Products Price Guide (median, 2015) http://mshpriceguide.org/en/single-drug-information/?DMFId=1445&searchYear=2015
diag_pg	0.24	0.12	0.48	6	price	Test pregnancy	USD, test	Price of pregnancy diagnostic test inlcuding supplies	MACEPA, Zambia	1 urine container, 1 distick
diag_pg_vol	6.24222	3.12111	12.4844	7	price	Test pregnancy volume	cm3, per test	Test volume	assumption
diag_supplies	0.3	0.15	0.6	6	price	Test supplies	USD, supplies per RDT administered	Price per supplies used per diagnisis (i.e. gloves, disposable bag)	assumption
diag_vol	48	24	96	7	price	Test volume	cm3, per test	RDT diagnostic kit volume	PMI	https://www.pmi.gov/docs/default-source/default-document-library/tools-curricula/health-care-waste-management-of-rdts-in-health-clinics.pdf?sfvrsn=4
discount	0.03	0.01	0.1	0	methods	Discount	rate	Discount rate	Drummond et al
drama	117	58.5	234	1	price	Drama group	USD, meeting	Fee for drama group participating in community sensitization activities	MACEPA. Zambia
drawer	60	30	120	1	price	Drawer	USD, unit	Price of office drawer	assumption
drawer_uly	7	3.5	14	2	methods	Drawer ULY	years	ULY of office drawer	BMGF costing guide
drug	1.64707	0.823533	3.29413	6	price	Drug	USD, course	Price of antimalarial drug per course of treatment, adult dosing	International Medical Products Price Guide (median, 2015) http://mshpriceguide.org/en/single-drug-information/?DMFId=1445&searchYear=2015	Cost per course is calculated based on age distribution in Zambia see tab AL dosing
drug_pg	2.4822	1.2411	4.9644	6	price	Drug pregnancy	USD, per course	Price of antimalarial drug per course of treatment, adult dosing	International Medical Products Price Guide (median, 2015) http://mshpriceguide.org/en/single-drug-information/?DMFId=690&searchYear=2015
drug_pg_vol	205.8	102.9	411.6	7	price	Drug pregnancy volume	cm3, per course	Drug pregnancy volume	assumption
drug_vol	82.3187	41.1593	164.637	7	price	Drug volume	cm3, per course	Drug volume	assumption
electricity	0.15	0.075	0.3	1	price	Electricity	USD, kWh	Price of electricity per Kwh	assumption
exchange	6.39					Exchange rate	ZMW	USD to LCU over reporting period	MACEPA	Used Zambia for illustration
food	8	4	16	1	price	Food meeting	USD, per meeting	Food allowance per meeting day per person	assumption
food_allow	0	0	5	0	intervention	Food allowance	USD, day	Daily food allowance for nurses/CHW in the field	program and partner validated assumption
fuel	1.29	0.645	2.58	1	price	Fuel	USD, km	Fuel price per km	assumption
gift	10	5	20	1	price	Gift	USD, unit	Price of a gift given to community leaders for taking part in the advocacy meeting	assumption
hall_c	0					Hall central
hall_d	70	35	140	1	price	Hall district	USD, per day	Mean cost of a hall rental at district level	MACEPA
hotel_c	0					Hotel central	USD, per night	Mean hotel price per night at central level	assumption
hotel_d	0					Hotel district	USD, per night	Mean hotel price per night at district level	assumption
insecticide	0					Insecticide
irs_str_oper	0					Structures per operator
kit	64	32	128	1	intervention	Kit	USD, per CHW	Cost of CHW kit, per year	Zambia
kit_vol	21721.8	10860.9	43443.5	7	intervention	Kit volume	cm3, per kit	CHW kit volume	assumption
km_center	200	100	400	9	setting	km center	km	Mean distance from district center to country center (one-way)	assumption
km_district	50	25	100	9	setting	km district	km	Mean distance from district center to HF (one-way)	assumption
km_region	100	50	200	9	setting	km region	km	Mean distance from district center to regional center (one-way)	assumption
leaflet	0.05	0.025	0.1	1	price	Leaflet	USD, unit	Price of a printed color leaflet, A4	assumption
lodge_allow	0					Lodging allowance
m_sens	1
m_super	1
m_train	1
mda_pop_pair	0					Persons per pair
mda_super_h	0					Pairs per HF supervisor
mobile	40	20	80	1	price	Mobile	USD, unit	Price of a mobile phone (Nokia)	assumption
mobile_uly	5	2.5	10	2	methods	Mobile ULY	years	ULY of a mobile phone (Nokia)	MACEPA, comments on normative implemetation	Apply the same ULY for disribution costs
mobile_wh	5	2.5	10	1	price	Mobile wh	watts, per hour	Electricity consumption per charger per hour	Assume used 1 hour per day: https://www.energuide.be/en/questions-answers/how-much-energy-do-my-household-appliances-use/71/
modem	60	30	120	1	price	Modem	USD, unit	Price of a modem/ router	MACEPA
modem_uly	5	2.5	10	2	methods	Modem ULY	years	ULY of a modem/ router	BMGF costing guide
modem_wh	6	3	12	1	price	Model wh	watts, per hour	Electricity consumption per modem per hour	http://energyusecalculator.com/electricity_wifirouter.htm
module	114000	57000	228000	1	price	Module	USD	Design of the malaria module (reporting forms, indicators, dashboards, etc)	Global Fund costing tool: https://www.theglobalfund.org/en/monitoring-evaluation/strengthening/
module_uly	10	5	20	2	methods	Module ULY	years	Number of years module is used (ULY)	Assumption
n_audit_d	2	1	4	5	intervention	Audit district #	number	Number of district staff conducting data audits	program and partner validated assumption
n_check_d	1	0.5	2	5	intervention	Check district #	number	Number of district staff checking data	program and partner validated assumption
n_chw	8					CHW #	CHW	Number of CHW per HF conducting RACD	assumption	MACEPA population target ration of 1 CHW per 750 people
n_chw_pop	750	500	3000	0	setting	CHW per population	population	Population target: 1 CHW per 750	MACEPA
n_diag_pg	0					Test preganacy #	persons	Number of women tested for pregnancy status per HFCA per MDA round	program and partner validated assumption	Applied fraction from MACEPA Zambia file (0.0245)
n_district	3	1.5	6	10	scale	District #	number	Number of districts per region	assumption
n_hf	20	2	26			HF #	facilities	Number of HF per district	assumption
n_hf_pop	33.3333	16.6667	66.6667	10	scale	HF per 10,000		Number of HFs per 10,000 people
n_index	192					Index cases #	cases	Number of index cases investigated per HF per year	assumption	192
n_mobile	1	0.5	2	5	intervention	Mobile #	mobile	Number of mobile phones per HFCA	MACEPA
n_oper	0					Spray operators #
n_pair	0					Pairs #
n_plan_c	8	4	16	5	intervention	Plan central #	number	Number of program staff at central level that participated in planning	program and partner validated assumption
n_plan_d	5	2.5	10	5	intervention	Plan district #	number	Number of program staff at district level that participated in planning	program and partner validated assumption
n_plan_r	3	1.5	6	5	intervention	Plan region #	number	Number of program staff at regional level that participated in planning	program and partner validated assumption
n_prog_c	8	4	16	5	intervention	Program central #	staff	Number of staff providing program support to RR at central level	program and partner validated assumption
n_prog_d	5	2.5	10	5	intervention	Program district #	staff	Number of staff providing program support to RR at district level	program and partner validated assumption
n_prog_r	3	1.5	6	5	intervention	Program region #	staff	Number of staff providing program support to RR at regional level	program and partner validated assumption
n_region	1	0.5	2	10	scale	Region #	number	Number of regions	assumption
n_sens_c	0	0	0	5	intervention	Sensitization central #	staff	Number of central level staff that participtated in sensitization meetings at district level	assumption
n_sens_d	2	1	4	5	intervention	Sensitization district #	staff	Number of district level staff that participtated in sensitization meetings at district level	assumption
n_sens_h	5	2.5	10	5	intervention	Sensitzation HF #	staff	Number of health facility staff level staff that participtated in sensitization meetings at district level	assumption
n_sens_r	1	0.5	2	5	intervention	Sensitization region #	staff	Number of regional level staff that participtated in sensitization meetings at district level	assumption
n_sprayed	0	0	0		intervention	Structures sprayed #
n_super_c	0	0	0	5	intervention	Supervision central #	staff	Number of central level staff conducts supervision of CI	program and partner validated assumption	assume it supervision for CI is part of routine supervision by central staff
n_super_d	1	0.5	2	5	intervention	Supervision district #	staff	Number of district level staff conducts supervision of CI	program and partner validated assumption
n_super_h	1	0.5	2	5	intervention	Supervision HF #	staff	Number of health facility level staff conducts supervision of CI	program and partner validated assumption
n_super_r	2	1	4	5	intervention	Supervision region #	staff	Number of regional level staff conducts supervision of CI	program and partner validated assumption
n_targeted	0					Structures targeted #
n_team	0					Team #
n_tested	153.6					Tested #	persons	Number of persons tested via RACD (does not inlcude index cases) per HFCA per year	MACEPA site average
n_train_c	1	0.5	2	5	intervention	Training central #	staff	Number of central level staff that participtated in training of nurses at district level	program and partner validated assumption
n_train_d	5	2.5	10	5	intervention	Training distrct #	staff	Number of district level staff that participtated in training of nurses at district level	program and partner validated assumption
n_train_f	2	1	4	5	intervention	Training field #	staff	Number of CHW (field staff) that participtated in training of nurses at district level	assumption
n_train_h	2	1	4	5	intervention	Training HF #	staff	Number of HF level staff that participtated in training of nurses at district level	assumption
n_train_r	2	1	4	5	intervention	Training region #	staff	Number of regional level staff that participtated in training of nurses at district level	program and partner validated assumption
n_treated	28.16					Treated #	persons	Number of persons treated via RACD (does not inlcude index cases) per HFCA per year	Zambia
n_treated_pg	0.168					Treated pregnant #	persons	assumption	program and partner validated assumption	Applied fraction from MACEPA Zambia file (0.084) on tested for pregancy
n_veh_d	1	0.5	2	5	intervention	Trucks district		Number of trucks per district
nmb_sens_d	5	2.5	10	5	intervention	Sensitization meetings district #	meetings	Number of sensitization meetings per district	MACEPA
pair	1	1	2.5	0	intervention	CHW per pair #	CHW	Number of community health workers follow-ing up an index case	MACEPA
pas	0					PAS
pc	900	450	1800	1	price	PC	USD, unit	Price of desktop computer	MACEPA, country average
pc_uly	5	2.5	10	2	methods	PC ULY	years	ULY of a desktop computer	BMGF costing guide
pc_wh	200	100	400	1	price	PC Wh	watts, per hour	Electricity consumption per desktop computer per hour	http://michaelbluejay.com/electricity/computers.html	Including monitor, keyboard and mouse
pdiem_c	50	25	100	8	price	Per-diem central	USD, day	Mean per-diem of program staff at central level	assumption	Substinence only, excluding cost of lodging
pdiem_chw	0	0	15	0	intervention	Per-diem CHW	USD, day	Mean per-diem per CHW	assumption	matches incentives in MACEPA trials
pdiem_d	30	15	60	8	price	Per-diem district	USD, day	Mean per-diem of program staff at district level	assumption	Substinence only, excluding cost of lodging
pdiem_driver	30	15	60	8	price	Per-diem driver	USD, day	Mean per-diem of driver	assumption
pdiem_nurse	20	10	40	8	price	Per-diem nurse	USD, day	Mean per-diem of facility RR nurse	assumption
pdiem_oper	0					Per-diem spray operator
pdiem_r	50	25	100	8	price	Per-diem region	USD, day	Mean per-diem of program staff at regional level	assumption	Substinence only, excluding cost of lodging
pens	1.25	0.625	2.5	1	price	Pen	USD, per participant	Mean cost of stationaries and supplies (notebooks, paper) per meeting participant	assumption
per_str_pers	0					People per structure	people	Number of people per structure	PMI country reports (2017)
per_str_vol	0					Insecticide per structure
per_veh_rent	0					Vehicle rental	fraction	Proportion rental vehicles used to support program activities	assumption
pfpr	0.04	0.01	0.05	0	setting	PfPR	prevalence	PfPR prevalence	assumption
phone	56	28	112	1	price	Phone	USD, unit	Price of a stationary phone	MACEPA, country average
phone_uly	8	4	16	2	methods	Phone ULY	years	ULY of a stationary phone	BMGF costing guide
phone_wh	5	2.5	10	1	price	Phone Wh	watts, per hour	Electricity consumption per landline phone per hour	http://energyusecalculator.com/electricity_wifirouter.htm	Imputed based on charger
pop	6000	1000	10000	0	scale	Population	people	Average number of people per HFCA	Zambia
pos_rate	0.183333	0.1	0.5	0	setting	Positivity rate	rate	Positivity rate around index case	assumption
poster	3	1.5	6	1	price	Poster	USD, unit	Price of a printed color poster	assumption
prep_uly	5	2.5	10	5	methods	Preparation ULY	years	Number of years over which preparatory activities will be allocated	assumption
printer	100	50	200	1	price	Printer	USD, unit	Price of a printer	assumption
printer_uly	5	2.5	10	2	methods	Printer ULY	years	ULY of a printer	BMGF costing guide
printer_wh	10	5	20	1	price	Printer Wh	watts, per hour	Electricity consumption per printer per hour	http://energyusecalculator.com/electricity_wifirouter.htm	30 watts when printing and 5 watts in standby
prints	2.5	1.25	5	1	price	Print	USD, per set	Print outs of training materials, per set (50 pages)	assumption	Assuming an average booklet is 50 pages at a cost of 0.05 USD per photo copy
prop_followed	1	0.2	1	0	intervention	Proportion followed-up	fraction	Fraction of index cases followed-up	program and partner validated assumption
prop_racd	0.3	0.3	1	0	setting	Allocation RACD	fraction	Proportion of tests following an investigation of an index case compared to PCD	assumption
prop_report	1	0.5	1	0	intervention	Proportion reporting	fraction	Proportion HF reporting per week	assumption
prop_rr	0.2	0.2	1	0	setting	Allocation RR	fraction	proportion of time spent on malaria RR compared to other diseases reporting
prop_targeted	0					Proportion HFCA targeted	Proportion of HFCA's targeted for IRS	MACEPA, Zambia
prop_tat	0.8	0.5	1	0	setting	Proportion TAT		Proportion of RACD radius available for TAT
radio	0					Radio
radius	5	3.6	30	0	intervention	Radius	people	Radius around index case, number of persons	assumption	In reality HFCAs vary by size and population density, across countries the radius is closer to 14, 3.6 in Zambia (however in some places more were tested and treated)
recycle	0					Recycling
rent_c	240	120	480	1	price	Rent central	USD, per m2 per year	Mean price of office rental per m2 per year at central level	assumption
rent_d	151.2	75.6	302.4	1	price	Rent district	USD, per m2 per year	Mean price of office rental per m2 per year at district level	assumption
rent_h	120	60	240	1	price	Rent HF	USD, per m2 per year	Mean price of office rental per m2 per year at facility level	assumption
rent_r	180	90	360	1	price	Rent regional	USD, per m2 per year	Mean price of office rental per m2 year at regional level	assumption
rounds	0					Number of rounds
server	15000	7500	30000	1	price	Server	USD	Annual server fee	Global Fund costing tool: https://www.theglobalfund.org/en/monitoring-evaluation/strengthening/
server_over	50000	25000	100000	1	price	Server overheads	USD	Annual server maintainance fee	Global Fund costing tool: https://www.theglobalfund.org/en/monitoring-evaluation/strengthening/
sim	1	0.5	2	1	price	SIM	USD, unit	Price of a SIM card	MACEPA
sim_uly	5	2.5	10	2	methods	SIM ULY	years	ULY of a SIM card	BMGF costing guide
sound	200	100	400	1	price	Sound equipment	USD, day	Price of rental of sound equipment (i.e. microphones, amplifiers, etc.), per day	assumption
sprayer	0					Spray pump
sprayer_uly	0					Spray pump ULY
sprayer_vol	0					Spray pump volume
store_c	6.66459	3.3323	13.3292	1	price	Storage central	USD, m3 per month	Price of storage container rental per m3 per month at central level	MACEPA, Zambia	Assumes average size of storage container is 39 m3
store_d	6.66459	3.3323	13.3292	1	price	Storage district	USD, m3 per month	Price of storage container rental per m3 per month at district level	MACEPA, Zambia	Assumes average size of storage container is 39 m3
supplies	25	12.5	50	1	price	Supplies	USD, per staff per year	Mean cost of stationaries and supplies (notebooks, paper) per staff member per year	assumption
table	100	50	200	1	price	Table	USD, unit	Price of office table	assumption
table_uly	7	3.5	14	2	methods	Table ULY	years	ULY of office table	BMGF costing guide
tat_pop_pair	0					Persons per pair	persons per pair per day	Number of persons reached by MTAT field team per day	assumption
tent	50	25	100	1	price	Tent	USD, day	Price of tent rental (capacity 50-100 people)	assumption
topup	5	0	10	0	intervention	Top-up	USD, month	Top-up for dCHW for timely upload of RACD data, monthly	assumption
tra_allow	10	5	20	8	price	Transportation allowance	USD, per RT	Mean travel allowance for HF staff travel within HFCA per round trip	assumption
tra_allow_d	20	10	40	8	price	Transportation allowance district	USD, per RT	Mean travel allowance for HF staff for travel within district per round trip	assumption
train_size	40	20	80	5	intervention	Size of training class	trainees	Number of trainees per training	MACEPA
train_uly	3	1.5	6	5	methods	Training ULY	years	Number of years over which training will be allocated	assumption
veh	31000	15500	62000	1	price	Vehicle	USD, vehicle	Price of a vehicle (passanger, Toyota Land Cruiser or similar)	MACEPA
veh_distr_c	150000	75000	300000	1	price	Vehcle central	USD, vehicle	Price of a 10T truck vehicle for districbution from central level
veh_distr_c_over	7500	3750	15000	1	price	Vehicle central overheads	USD, vehicle	Overheads on a trailer truck vehicle for districbution from central level	assumption	scaled based on reported data for truck from MACEPA costing files
veh_distr_c_uly	10	5	20	2	methods	Vehicle central ULY	years	ULY on a trailer truck vehicle for districbution from central level	BMGF costing guide
veh_distr_d	35927.8	17963.9	71855.5	1	price	Vehcle district	USD, vehicle day	Price of a pick-up truck vehicle for districbution from district level	MACEPA Unit costs - Veihicles tab
veh_distr_d_over	1796.39	898.194	3592.78	1	price	Vehicle district overheads	USD, vehicle day	Overheads on a pick-up truck vehicle for districbution from district level	MACEPA Unit costs - Veihicles tab
veh_distr_d_uly	10	5	20	2	methods	Vehicle district ULY	years	ULY for a pick-up truck vehicle for districbution from district level	BMGF costing guide
veh_over	700	350	1400	1	price	Vehicle overheads	USD, per vehicle per year	Annual insurance and maintenance costs per vehicle	MACEPA
veh_rent	150	75	300	1	price	Vehicle rental	USD, day	Price of rental vehicle per day	assumption
veh_uly	10	5	20	2	methods	Vehicle ULY	years	Utility life years for vehicle	BMGF costing guide
wages_c	1000	500	2000	1	price	Wages central	USD, month	Mean monthly wage of program staff at central level	assumption
wages_chw	0.357513	0	11	0	price	Wages CHW	USD, day	Mean monthly equivalent wage of CHW	Kasteng et al Health Pol Plan 2016	Alternatively can use average data top-up from trial: 34 USD year (Zambia)
wages_d	600	300	1200	1	price	Wages district	USD, month	Mean monthly wage of program staff at district level	assumption
wages_driver	300	150	600	1	price	Wages driver	USD, month	Mean monthly wage of driver	assumption
wages_nurse	500	250	1000	1	price	Wages nurse	USD, month	Mean monthly wage of facility RR nurse	assumption
wages_oper	0					Wages spray operator
wages_r	800	400	1600	1	price	Wages region	USD, month	Mean monthly wage of program staff at regional level	assumption
waste	0					Waste management
yrs	5	5	5	0	intervention	Years implemented	years	Number of years intervention is implemented	assumption

## Sheet: MDA
parameter	value	min	max	flag	group	label	units	description	source	notes
access	0				setting	Access
battery	20	10	40	1	price	Battery	USD, unit	Price of a phone battery	assumption
battery_uly	5	2.5	10	2	methods	Battery ULY	years	ULY of a phone battery	BMGF costing guide
bike	12.8	6.4	25.6	1	price	Bike	USD, unit	Price of a bike	Barger et al Health Pol Plan 2017
bike_uly	5	2.5	10	2	methods	Bike ULY	years	ULY of a bike	assumption
bookshelf	120	60	240	1	price	Shelf	USD, unit	Price of office bookshelf	assumption
bookshelf_uly	7	3.5	14	2	methods	Shelf ULY	years	ULY of office bookshelf	BMGF costing guide
bus	150	75	300	1	price	Bus	USD, day	Bus rental per day, excluding driver	assumption
cart	0					Cart	USD, per day	Cost of cart rental per day	assumption
chair	125	62.5	250	1	price	Chair	USD, unit	Price of office chair	assumption
chair_uly	7	3.5	14	2	methods	Chair ULY	years	ULY of office chair	BMGF costing guide
charger	20	10	40	1	price	Charger	USD, unit	Price of solar battery charger kit	assumption
charger_uly	5	2.5	10	2	methods	Charger ULY	years	ULY of phone charger	BMGF costing guide
coverage	0.85	0.5	0.95	0	intervention	Coverage	fraction	Fraction of population covered by MDA per round	assumption
data_f	3.90454	4	10			Data field	USD, per month	Data air time by dCHW, per month	MACEPA, Zambia
data_h	0.976526	0.488263	1.95305	3	intervention	Data HF	USD, month	Data air time by HF nurse, per month	MACEPA, Zambia
days	260					Working days year	days	Total working days per year	assumption
days_campaign	10					Campaign days	days	Length of MDA campaign	MACEPA, tied to CHW to population ratio and upper limit of the MDA targeting ratio
days_check_d	0					Check district days	days, per month	Number of days per month district staff checks data for completeness and timeliness	program and partner validated assumption
days_check_h	0					Check HF days	days, month	Number of days per month HF staff checks data for completeness and timeliness	assumption
days_followup	0					Follow-up days	days	Number of days it takes to follow-up each index case by CHWs	program and partner validated assumption
days_meet_c	2	1	4	4	intervention	Meeting central days	days	Days planning meeting at central level	program and partner validated assumption
days_meet_d	2	1	4	4	intervention	Meeting district days	days	Days planning meeting at district level	program and partner validated assumption
days_mnth	22					Working days month	days	Total working days per month	assumption
days_plan_c	10	5	20	4	intervention	Plan central days	days	Days micro-planning intervention at central level	program and partner validated assumption
days_plan_d	4	2	8	4	intervention	Plan district days	days	Days micro-planning intervention at district level	program and partner validated assumption
days_plan_r	4	2	8	4	intervention	Plan region days	days	Days micro-planning intervention at regional level	program and partner validated assumption
days_prog_c	3	1.5	6	4	intervention	Program central days	days, per year	Number of days staff provides program support to MDA at central level	program and partner validated assumption
days_prog_d	3	1.5	6	4	intervention	Program region days	days, per year	Number of days staff provides program support to MDA at district level	program and partner validated assumption
days_prog_r	3	1.5	6	4	intervention	Program region days	days, per year	Number of days staff provides program support to MDA at regional level	program and partner validated assumption
days_report	0					Reporting days	days, per week	Days CHW collates and reports MDA data per week	program and partner validated assumption
days_report_h	0.25	0.125	0.5	4	intervention	Reporting days	days	Number of days HF staff reports MDA data per day of campaign	assumption
days_super_c	0	0	4	0	intervention	Supervision central days	days, per year	Number of days per year conducting supervision by staff at central level	program and partner validated assumption
days_super_d	10	5	20	4	intervention	Supervision district days	days, per round	Number of days per year conducting supervision by staff at district level	program and partner validated assumption
days_super_h	6	3	12	4	intervention	Supervision HF days	days, round	Number of days HF staff conducts supervision per MDA round	program and partner validated assumption
days_super_r	10	5	20	4	intervention	Supervision region days	days per district, per round	Number of days per year conducting supervision by staff at regional level, per district	program and partner validated assumption
days_train_c	4	2	8	4	intervention	Training central days	days	Days training at central level	program and partner validated assumption
days_train_d	4	2	8	4	intervention	Training district days	days	Days training at district level	program and partner validated assumption
days_train_r	3	1.5	6	4	intervention	Training region days	days	Days training at regional level	assumption
diag	1.1183	0.55915	2.2366	6	price	Test	USD, unit	Price per diagnistic test	International Medical Products Price Guide (median, 2015) http://mshpriceguide.org/en/single-drug-information/?DMFId=1445&searchYear=2015
diag_pg	0.24	0.12	0.48	6	price	Test pregnancy	USD, test	Price of pregnancy diagnostic test inlcuding supplies	MACEPA, Zambia	1 urine container, 1 distick
diag_pg_vol	6.24222	3.12111	12.4844	7	price	Test pregnancy volume	cm3, per test	Test volume	assumption
diag_supplies	0.3	0.15	0.6	6	price	Test supplies	USD, supplies per RDT administered	Price per supplies used per diagnisis (i.e. gloves, disposable bag)	assumption
diag_vol	48	24	96	7	price	Test volume
discount	0.03	0.01	0.1	0	methods	Discount	rate	Discount rate	Drummond et al
drama	117	58.5	234	1	price	Drama group	USD, meeting	Fee for drama group participating in community sensitization activities	MACEPA. Zambia
drawer	60	30	120	1	price	Drawer	USD, unit	Price of office drawer	assumption
drawer_uly	7	3.5	14	2	methods	Drawer ULY	years	ULY of office drawer	BMGF costing guide
drug	1.63697	0.818483	3.27393	6	price	Drug	USD, course	Price of antimalarial drug per course of treatment, adult dosing	International Medical Products Price Guide (median, 2015) http://mshpriceguide.org/en/single-drug-information/?DMFId=1445&searchYear=2015	Cost per course is calculated based on age distribution in Zambia see tab AL dosing
drug_pg	2.4822	1.2411	4.9644	6	price	Drug pregnancy	USD, per course	Price of antimalarial drug per course of treatment, adult dosing	International Medical Products Price Guide (median, 2015) http://mshpriceguide.org/en/single-drug-information/?DMFId=690&searchYear=2015
drug_pg_vol	205.8	102.9	411.6	7	price	Drug pregnancy volume	cm3, per course	Drug pregnancy volume	assumption
drug_vol	82.3187	41.1593	164.637	7	price	Drug volume	cm3, per course	Drug volume	assumption
electricity	0.15	0.075	0.3	1	price	Electricity	USD, kWh	Price of electricity per Kwh	assumption
exchange	6.39	0	0			Exchange rate	ZMW	USD to LCU over reporting period	MACEPA	Used Zambia for illustration
food	8	4	16	1	price	Food meeting	USD, per meeting	Food allowance per meeting day per person	assumption
food_allow	2	0	5	0	price	Food allowance	USD	Daily food allowance for nurses/CHW in the field	MACEPA, Zambia
fuel	1.29	0.645	2.58	1	price	Fuel	USD, km	Fuel price per km	assumption
gift	10	5	20	1	price	Gift	USD, unit	Price of a gift given to community leaders for taking part in the advocacy meeting	assumption
hall_c	0	0	0			Hall central
hall_d	70	35	140	1	price	Hall district	USD, per day	Mean cost of a hall rental at district level	MACEPA
hotel_c	0					Hotel central	USD, per night	Mean hotel price per night at central level	assumption
hotel_d	0					Hotel district	USD, per night	Mean hotel price per night at district level	assumption
insecticide	0					Insecticide
irs_str_oper	0					Structures per operator
kit	46.8435	23.4218	93.687	1	intervention	Kit	USD, per CHW	Cost of CHW kit, per year	Zambia
kit_vol	21721.8	10860.9	43443.5	7	intervention	Kit volume	cm3, per kit	CHW kit volume	assumption
km_center	200	100	400	9	setting	km center	km	Mean distance from district center to country center (one-way)	assumption
km_district	50	25	100	9	setting	km district	km	Mean distance from district center to HF (one-way)	assumption
km_region	100	50	200	9	setting	km region	km	Mean distance from district center to regional center (one-way)	assumption
leaflet	0.05	0.025	0.1	1	price	Leaflet	USD, unit	Price of a printed color leaflet, A4	assumption
lodge_allow	28.9855	14.4928	57.971	1	price	Lodging allowance	USD, day	Lodging allowance for CHWs servicing remote areas	MACEPA, Zambia readiness survey
m_sens	1
m_super	1
m_train	1
mda_pop_pair	75	20	75	0	intervention	Persons per pair	persons per pair per day	Number of persons reach by MDA field team per day	WHO guidelines
mda_super_h	5	3	10	0	intervention	Pairs per HF supervisor	pairs	Number of MDA field team pairs that can be supervised by 1 HF staff per round	WHO guidelines
mobile	40	20	80	1	price	Mobile	USD, unit	Price of a mobile phone (Nokia)	assumption
mobile_uly	5	2.5	10	2	methods	Mobile ULY	years	ULY of a mobile phone (Nokia)	MACEPA, comments on normative implemetation	Apply the same ULY for disribution costs
mobile_wh	5	2.5	10	1	price	Mobile wh	watts, per hour	Electricity consumption per charger per hour	Assume used 1 hour per day: https://www.energuide.be/en/questions-answers/how-much-energy-do-my-household-appliances-use/71/
modem	60	30	120	1	price	Modem	USD, unit	Price of a modem/ router	MACEPA
modem_uly	5	2.5	10	2	methods	Modem ULY	years	ULY of a modem/ router	BMGF costing guide
modem_wh	6	3	12	1	price	Model wh	watts, per hour	Electricity consumption per modem per hour	http://energyusecalculator.com/electricity_wifirouter.htm
module	0					Module	USD	Design of the malaria module (reporting forms, indicators, dashboards, etc)	Global Fund costing tool: https://www.theglobalfund.org/en/monitoring-evaluation/strengthening/
module_uly	0					Module ULY	years	Number of years module is used (ULY)	Assumption
n_audit_d	0					Audit district #	number	Number of district staff conducting data audits	program and partner validated assumption
n_check_d	0					Check district #	number	Number of district staff checking data	program and partner validated assumption
n_chw	8					CHW #	CHW	Number of CHW per HF conducting MDA per HFCA	program and partner validated assumption	Calculated assuming length of campaign is 10 days, 75 persons can be visited by CHW pair per day, HFCA population of 6000
n_chw_pop	750	500	3000	0	setting	CHW per population	population	Population target: 1 CHW per 750	MACEPA
n_diag_pg	147					Test preganacy #	persons	Number of women tested for pregnancy status per HFCA per MDA round	program and partner validated assumption	Applied fraction from MACEPA Zambia file (0.0245)
n_district	3	1.5	6	10	scale	District #	number	Number of districts per region	assumption
n_hf	20					HF #	facilities	Number of HF per district	assumption
n_hf_pop	33.3333	16.6667	66.6667	10	scale	HF per 10,000		Number of HFs per 10,000 people
n_index	0					Index cases #	cases	Number of index cases investigated per HF per year	assumption
n_mobile	0					Mobile #	mobile	Number of mobile phones per HFCA	MACEPA
n_oper	0					Spray operators #
n_pair	0					Pairs #	pair			Calculated assuming length of campaign is 10 days, 75 persons can be visited by CHW pair per day, HFCA population of 6000
n_plan_c	8	4	16	5	intervention	Plan central #	number	Number of program staff at central level that participated in planning	program and partner validated assumption
n_plan_d	5	2.5	10	5	intervention	Plan district #	number	Number of program staff at district level that participated in planning	program and partner validated assumption
n_plan_r	3	1.5	6	5	intervention	Plan region #	number	Number of program staff at regional level that participated in planning	program and partner validated assumption
n_prog_c	8	4	16	5	intervention	Program central #	staff	Number of staff providing program support to MDA at central level	program and partner validated assumption
n_prog_d	5	2.5	10	5	intervention	Program district #	staff	Number of staff providing program support to MDA at district level	program and partner validated assumption
n_prog_r	3	1.5	6	5	intervention	Program region #	staff	Number of staff providing program support to MDA at regional level	program and partner validated assumption
n_region	1	0.5	2	10	scale	Region #	number	Number of regions	assumption
n_sens_c	1	0.5	2	5	intervention	Sensitization central #	staff	Number of central level staff that participtated in sensitization meetings at district level	program and partner validated assumption
n_sens_d	2	1	4	5	intervention	Sensitization district #	staff	Number of district level staff that participtated in sensitization meetings at district level	assumption
n_sens_h	5	2.5	10	5	intervention	Sensitzation HF #	staff	Number of health facility staff level staff that participtated in sensitization meetings at district level	assumption
n_sens_r	1	0.5	2	5	intervention	Sensitization region #	staff	Number of regional level staff that participtated in sensitization meetings at district level	assumption
n_sprayed	0				intervention	Structures sprayed #
n_super_c	1	0.5	2	5	intervention	Supervision central #	staff	Number of central level staff conducts supervision per MDA round	program and partner validated assumption
n_super_d	2	1	4	5	intervention	Supervision district #	staff	Number of district level staff conducts supervision per MDA round	program and partner validated assumption
n_super_h	1.6	0.8	3.2	5	intervention	Supervision HF #	staff	Number of district level staff conducts supervision per MDA round	program and partner validated assumption	Calculated assuming length of campaign is 10 days, 75 persons can be visited by CHW pair per day, HFCA population of 6000, and 5 teams can be supervised by 1 HF supervisor.
n_super_r	2	1	4	5	intervention	Supervision region #	staff	Number of regional level staff conducts supervision per MDA round	program and partner validated assumption
n_targeted	0					Structures targeted #
n_team	0					Team #
n_tested	0					Tested #	persons	Number of persons tested via RACD (does not inlcude index cases) per HFCA per year	MACEPA site average
n_train_c	0	0	0	5	intervention	Training central #	staff	Number of central level staff that participtated in training of nurses at district level	program and partner validated assumption
n_train_d	5	2.5	10	5	intervention	Training distrct #	staff	Number of district level staff that participtated in training of nurses at district level	program and partner validated assumption
n_train_f	2	1	4	5	intervention	Training field #	staff	Number of CHW (field staff) that participtated in training of nurses at district level	assumption
n_train_h	2	1	4	5	intervention	Training HF #	staff	Number of HF level staff that participtated in training of nurses at district level	assumption
n_train_r	2	1	4	5	intervention	Training region #	staff	Number of regional level staff that participtated in training of nurses at district level	program and partner validated assumption
n_treated	5100					Treated #	persons	Number of persons treated per HFCA per MDA round	assumption	85% coverage
n_treated_pg	0.168					Treated pregnant #	persons	assumption	program and partner validated assumption	Applied fraction from MACEPA Zambia file (0.084) on tested for pregancy
n_veh_d	0					Trucks district		Number of trucks per district
nmb_sens_d	5	2.5	10	5	intervention	Sensitization meetings district #	meetings	Number of sensitization meetings per district	MACEPA
pair	1.5	1	2.5	0	intervention	CHW per pair #	CHW	Number of community health workers in a pair conducting MDA	MACEPA	Includes adherences officer, assuming 1 adherence officer per every 2 CHWs as per trial
pas	0					PAS
pc	900	450	1800	1	price	PC	USD, unit	Price of desktop computer	MACEPA, country average
pc_uly	5	2.5	10	2	methods	PC ULY	years	ULY of a desktop computer	BMGF costing guide
pc_wh	200	100	400	1	price	PC Wh	watts, per hour	Electricity consumption per desktop computer per hour	http://michaelbluejay.com/electricity/computers.html	Including monitor, keyboard and mouse
pdiem_c	50	25	100	8	price	Per-diem central	USD, day	Mean per-diem of program staff at central level	assumption	Substinence only, excluding cost of lodging
pdiem_chw	0	0	15	0	intervention	Per-diem CHW	USD, day	Mean per-diem per CHW	assumption	matches incentives in MACEPA trials
pdiem_d	30	15	60	8	price	Per-diem district	USD, day	Mean per-diem of program staff at district level	assumption	Substinence only, excluding cost of lodging
pdiem_driver	30	15	60	8	price	Per-diem driver	USD, day	Mean per-diem of driver	assumption
pdiem_nurse	20	10	40	8	price	Per-diem nurse	USD, day	Mean per-diem of facility RR nurse	assumption
pdiem_oper	0					Per-diem spray operator
pdiem_r	50	25	100	8	price	Per-diem region	USD, day	Mean per-diem of program staff at regional level	assumption	Substinence only, excluding cost of lodging
pens	1.25	0.625	2.5	1	price	Pen	USD, per participant	Mean cost of stationaries and supplies (notebooks, paper) per meeting participant	assumption
per_str_pers	0					People per structure	people	Number of people per structure	PMI country reports (2017)
per_str_vol	0					Insecticide per structure
per_veh_rent	0					Vehicle rental	fraction	Proportion rental vehicles used to support program activities	assumption
pfpr	0.04	0.01	0.05		setting	PfPR
phone	56	28	112	1	price	Phone	USD, unit	Price of a stationary phone	MACEPA, country average
phone_uly	8	4	16	2	methods	Phone ULY	years	ULY of a stationary phone	BMGF costing guide
phone_wh	5	2.5	10	1	price	Phone Wh	watts, per hour	Electricity consumption per landline phone per hour	http://energyusecalculator.com/electricity_wifirouter.htm	Imputed based on charger
pop	6000	1000	10000	0	scale	Population	people	Average number of people per HFCA	Zambia
pos_rate	0					Positivity rate
poster	3	1.5	6	1	price	Poster	USD, unit	Price of a printed color poster	assumption
prep_uly	5	2.5	10	5	methods	Preparation ULY	years	Number of years over which preparatory activities will be allocated	assumption
printer	100	50	200	1	price	Printer	USD, unit	Price of a printer	assumption
printer_uly	5	2.5	10	2	methods	Printer ULY	years	ULY of a printer	BMGF costing guide
printer_wh	10	5	20	1	price	Printer Wh	watts, per hour	Electricity consumption per printer per hour	http://energyusecalculator.com/electricity_wifirouter.htm	30 watts when printing and 5 watts in standby
prints	2.5	1.25	5	1	price	Print	USD, per set	Print outs of training materials, per set (50 pages)	assumption	Assuming an average booklet is 50 pages at a cost of 0.05 USD per photo copy
prop_followed	0					Proportion followed-up
prop_racd	0					Allocation RACD	fraction	Proportion of tests following an investigation of an index case compared to PCD	assumption
prop_report	0					Proportion reporting	fraction	Proportion HF reporting per week	assumption
prop_rr	0					Allocation RR	fraction	proportion of time spent on malaria RR compared to other diseases reporting
prop_targeted	0					Proportion HFCA targeted	Proportion of HFCA's targeted for IRS	MACEPA, Zambia
prop_tat	0					Proportion TAT		Proportion of radius available for TAT
radio	30	15	60	1	price	Radio	USD, segment	Radio segment (45 second) to be aired as part of MDA sensitization	Zambia	Infalted to inlcude development and production fees: https://zigt.com/wp-content/uploads/2014/11/2014-Q-FM-Rate-Card-April-2.pdf
radius	0					Radius
recycle	0					Recycling
rent_c	240	120	480	1	price	Rent central	USD, per m2 per year	Mean price of office rental per m2 per year at central level	assumption
rent_d	151.2	75.6	302.4	1	price	Rent district	USD, per m2 per year	Mean price of office rental per m2 per year at district level	assumption
rent_h	120	60	240	1	price	Rent HF	USD, per m2 per year	Mean price of office rental per m2 per year at facility level	assumption
rent_r	180	90	360	1	price	Rent regional	USD, per m2 per year	Mean price of office rental per m2 year at regional level	assumption
rounds	2	1	4	0	intervention	Number of rounds	rounds	Number of MDA rounds per year
server	0					Server	USD	Annual server fee	Global Fund costing tool: https://www.theglobalfund.org/en/monitoring-evaluation/strengthening/
server_over	0					Server overheads	USD	Annual server maintainance fee	Global Fund costing tool: https://www.theglobalfund.org/en/monitoring-evaluation/strengthening/
sim	1	0.5	2	1	price	SIM	USD, unit	Price of a SIM card	MACEPA
sim_uly	5	2.5	10	2	methods	SIM ULY	years	ULY of a SIM card	BMGF costing guide
sound	200	100	400	1	price	Sound equipment	USD, day	Price of rental of sound equipment (i.e. microphones, amplifiers, etc.), per day	assumption	Imputed based on MACEPA Senegal
sprayer	0					Spray pump
sprayer_uly	0					Spray pump ULY
sprayer_vol	0					Spray pump volume
store_c	6.66459	3.3323	13.3292	1	price	Storage central	USD, m3 per month	Price of storage container rental per m3 per month at central level	MACEPA, Zambia	Assumes average size of storage container is 39 m3
store_d	6.66459	3.3323	13.3292	1	price	Storage district	USD, m3 per month	Price of storage container rental per m3 per month at district level	MACEPA, Zambia	Assumes average size of storage container is 39 m3
supplies	25	12.5	50	1	price	Supplies	USD, per staff per year	Mean cost of stationaries and supplies (notebooks, paper) per staff member per year	assumption
table	100	50	200	1	price	Table	USD, unit	Price of office table	assumption
table_uly	7	3.5	14	2	methods	Table ULY	years	ULY of office table	BMGF costing guide
tat_pop_pair	0					Persons per pair
tent	50	25	100	1	price	Tent	USD, day	Price of tent rental (capacity 50-100 people)	assumption
topup	10	0	50	0	intervention	Top-up	USD	Top-up for CHW at the end of MDA round	assumption
tra_allow	10	5	20	8	price	Transportation allowance	USD, per RT	Mean travel allowance for HF staff travel within HFCA per round trip	assumption
tra_allow_d	20	10	40	8	price	Transportation allowance district	USD, per RT	Mean travel allowance for HF staff for travel within district per round trip	assumption
train_size	40	20	80	5	intervention	Size of training class	staff per training	Number of trainees per meeting	MACEPA
train_uly	1	0.5	2	5	methods	Training ULY	years	Number of years over which training will be allocated	assumption
veh	31000	15500	62000	1	price	Vehicle	USD, vehicle	Price of a vehicle (passanger, Toyota Land Cruiser or similar)	MACEPA
veh_distr_c	150000	75000	300000	1	price	Vehcle central	USD, vehicle	Price of a 10T truck vehicle for districbution from central level
veh_distr_c_over	7500	3750	15000	1	price	Vehicle central overheads	USD, vehicle	Overheads on a trailer truck vehicle for districbution from central level	assumption	scaled based on reported data for truck from MACEPA costing files
veh_distr_c_uly	10	5	20	2	methods	Vehicle central ULY	years	ULY on a trailer truck vehicle for districbution from central level	BMGF costing guide
veh_distr_d	35927.8	17963.9	71855.5	1	price	Vehcle district	USD, vehicle day	Price of a pick-up truck vehicle for districbution from district level	MACEPA Unit costs - Veihicles tab
veh_distr_d_over	1796.39	898.194	3592.78	1	price	Vehicle district overheads	USD, vehicle day	Overheads on a pick-up truck vehicle for districbution from district level	MACEPA Unit costs - Veihicles tab
veh_distr_d_uly	10	5	20	2	methods	Vehicle district ULY	years	ULY for a pick-up truck vehicle for districbution from district level	BMGF costing guide
veh_over	700	350	1400	1	price	Vehicle overheads	USD, per vehicle per year	Annual insurance and maintenance costs per vehicle	MACEPA
veh_rent	150	75	300	1	price	Vehicle rental	USD, day	Price of rental vehicle per day	assumption
veh_uly	10	5	20	2	methods	Vehicle ULY	years	Utility life years for vehicle	BMGF costing guide
wages_c	1000	500	2000	1	price	Wages central	USD, month	Mean monthly wage of program staff at central level	assumption
wages_chw	0.357513	0	11	0	price	Wages CHW	USD, day	Mean monthly equivalent wage of CHW	Kasteng et al Health Pol Plan 2016	Alternatively can use average data top-up from trial: 34 USD year (Zambia)
wages_d	600	300	1200	1	price	Wages district	USD, month	Mean monthly wage of program staff at district level	assumption
wages_driver	300	150	600	1	price	Wages driver	USD, month	Mean monthly wage of driver	assumption
wages_nurse	500	250	1000	1	price	Wages nurse	USD, month	Mean monthly wage of facility RR nurse	assumption
wages_oper	0					Wages spray operator
wages_r	800	400	1600	1	price	Wages region	USD, month	Mean monthly wage of program staff at regional level	assumption
waste	0					Waste management
yrs	5	5	5	0	intervention	Years implemented	years	Number of years intervention is implemented	assumption

## Sheet: IRS
parameter	value	min	max	flag	group	label	units	description	source	notes
access	0	0	0		setting	Access
battery	20	10	40	1	price	Battery	USD, unit	Price of a phone battery	assumption
battery_uly	5	2.5	10	2	methods	Battery ULY	years	ULY of a phone battery	BMGF costing guide
bike	0					Bike
bike_uly	0					Bike ULY
bookshelf	120	60	240	1	price	Shelf	USD, unit	Price of office bookshelf	assumption
bookshelf_uly	7	3.5	14	2	methods	Shelf ULY	years	ULY of office bookshelf	BMGF costing guide
bus	150	75	300	1	price	Bus	USD, day	Bus rental per day, excluding driver	assumption
cart	0					Cart
chair	125	62.5	250	1	price	Chair	USD, unit	Price of office chair	assumption
chair_uly	7	3.5	14	2	methods	Chair ULY	years	ULY of office chair	BMGF costing guide
charger	20	10	40	1	price	Charger	USD, unit	Price of solar battery charger kit	assumption
charger_uly	5	2.5	10	2	methods	Charger ULY	years	ULY of phone charger	BMGF costing guide
coverage	0.9	0.82	0.96	0	intervention	Coverage	fraction	Fraction of targeted structures covered by IRS per round	assumption
data_f	0					Data field
data_h	0					Data HF
days	260					Working days year	days	Total working days per year	assumption
days_campaign	28.5714					Campaign days	days	Length of IRS campaign	MACEPA, tied to CHW to population ratio and upper limit of the IRS targeting ratio
days_check_d	0					Check district days
days_check_h	0					Check HF days
days_followup	0					Follow-up days
days_meet_c	2	1	4	4	intervention	Meeting central days	days	Days planning meeting at central level	program and partner validated assumption
days_meet_d	2	1	4	4	intervention	Meeting district days	days	Days planning meeting at district level	program and partner validated assumption
days_mnth	22					Working days month	days	Total working days per month	assumption
days_plan_c	10	5	20	4	intervention	Plan central days	days	Days micro-planning intervention at central level	program and partner validated assumption
days_plan_d	4	2	8	4	intervention	Plan district days	days	Days micro-planning intervention at district level	program and partner validated assumption
days_plan_r	4	2	8	4	intervention	Plan region days	days	Days micro-planning intervention at regional level	program and partner validated assumption
days_prog_c	260	130	260	4	intervention	Program central days	days, per year	Number of days staff provides program support to IRS at central level	program and partner validated assumption
days_prog_d	20	10	40	4	intervention	Program region days	days, per year	Number of days staff provides program support to IRS at district level	program and partner validated assumption
days_prog_r	10	5	20	4	intervention	Program region days	days, per year	Number of days staff provides program support to IRS at regional level	program and partner validated assumption
days_report	0					Reporting days
days_report_h	0					Reporting days
days_super_c	10	0	10	0	intervention	Supervision central days	days, per year	Number of days per year conducting supervision by staff at central level	program and partner validated assumption
days_super_d	10	4	35	0	intervention	Supervision district days	days, per round	Number of days per year conducting supervision by staff at district level	program and partner validated assumption
days_super_h	2	1	5	0	intervention	Supervision HF days	days, per round	Number of days per year conducting supervision by staff at HF level	MACEPA, Zambia	Assuming 1 day per week, but length of campaign in a given HFCA is short
days_super_r	10	4	35	0	intervention	Supervision region days	days per district, per round	Number of days per year conducting supervision by staff at regional level, per district	program and partner validated assumption
days_train_c	5	2.5	10	4	intervention	Training central days	days	Days training at central level	program and partner validated assumption
days_train_d	7	3.5	14	4	intervention	Training district days	days	Days training at district level	program and partner validated assumption
days_train_r	5	2.5	10	4	intervention	Training region days	days	Days training at regional level	assumption
diag	0					Test
diag_pg	0					Test pregnancy
diag_pg_vol	0					Test pregnancy volume
diag_supplies	0					Test supplies
diag_vol	0					Test volume
discount	0.03	0.01	0.1	0	methods	Discount	rate	Discount rate	Drummond et al
drama	117	58.5	234	1	price	Drama group	USD, meeting	Fee for drama group participating in community sensitization activities	MACEPA. Zambia
drawer	60	30	120	1	price	Drawer	USD, unit	Price of office drawer	assumption
drawer_uly	7	3.5	14	2	methods	Drawer ULY	years	ULY of office drawer	BMGF costing guide
drug	0					Drug
drug_pg	0					Drug pregnancy
drug_pg_vol	0					Drug pregnancy volume
drug_vol	0					Drug volume
electricity	0.15	0.075	0.3	1	price	Electricity	USD, kWh	Price of electricity per Kwh	assumption
exchange	6.39					Exchange rate	ZMW	USD to LCU over reporting period	MACEPA	Used Zambia for illustration
food	8	4	16	1	price	Food meeting	USD, per meeting	Food allowance per meeting day per person	assumption
food_allow	8	4	16	8	price	Food allowance	USD	Daily food allowance for nurses/CHW in the field	MACEPA, Zambia
fuel	1.29	0.645	2.58	1	price	Fuel	USD, km	Fuel price per km	assumption
gift	10	5	20	1	price	Gift	USD, unit	Price of a gift given to community leaders for taking part in the advocacy meeting	assumption
hall_c	100	0	0			Hall central	USD, per day	Mean cost of a hall rental at district level	assumption	Not used
hall_d	70	35	140	1	price	Hall district	USD, per day	Mean cost of a hall rental at district level	MACEPA
hotel_c	120	0	0			Hotel central	USD, per night	Mean hotel price per night at central level	assumption
hotel_d	60	0	0			Hotel district	USD, per night	Mean hotel price per night at district level	assumption
insecticide	29.7	14.85	59.4	6	price	Insecticide	USD, l	Price of insecticide per litre including freight	MACEPA, Zambia
irs_str_oper	10	5	32	0	intervention	Structures per operator	structures, operator day	Number of structures sprayed by IRSspray operator per day	program and partner validated assumption	Aligns with WHO guidelines
kit	129.913	64.9564	259.826	1	intervention	Kit	USD, per spray operator	Cost of spray operator kit, per year	Zambia
kit_vol	108609	54304.4	217218	7	intervention	Kit volume	cm3, per kit	Spray operator kit volume	assumption	Assumption 5 times as large as kit for MDA
km_center	200	100	400	9	setting	km center	km	Mean distance from district center to country center (one-way)	assumption
km_district	50	25	100	9	setting	km district	km	Mean distance from district center to HF (one-way)	assumption
km_region	100	50	200	9	setting	km region	km	Mean distance from district center to regional center (one-way)	assumption
leaflet	0.05	0.025	0.1	1	price	Leaflet	USD, unit	Price of a printed color leaflet, A4	assumption
lodge_allow	28.9855	14.4928	57.971	1	price	Lodging allowance	USD, day	Lodging allowance for CHWs servicing remote areas	MACEPA, Zambia readiness survey
m_sens	1
m_super	1
m_train	1
mda_pop_pair	0					Persons per pair
mda_super_h	0					Pairs per HF supervisor
mobile	40	20	80	1	price	Mobile	USD, unit	Price of a mobile phone (Nokia)	assumption
mobile_uly	5	2.5	10	2	methods	Mobile ULY	years	ULY of a mobile phone (Nokia)	MACEPA, comments on normative implemetation	Apply the same ULY for disribution costs
mobile_wh	5	2.5	10	1	price	Mobile wh	watts, per hour	Electricity consumption per charger per hour	Assume used 1 hour per day: https://www.energuide.be/en/questions-answers/how-much-energy-do-my-household-appliances-use/71/
modem	60	30	120	1	price	Modem	USD, unit	Price of a modem/ router	MACEPA
modem_uly	5	2.5	10	2	methods	Modem ULY	years	ULY of a modem/ router	BMGF costing guide
modem_wh	6	3	12	1	price	Model wh	watts, per hour	Electricity consumption per modem per hour	http://energyusecalculator.com/electricity_wifirouter.htm
module	0					Module
module_uly	0					Module ULY
n_audit_d	0					Audit district #
n_check_d	0					Check district #
n_chw	0					CHW #
n_chw_pop	750	500	3000	0	setting	CHW per population	population	Population target: 1 CHW per 750	MACEPA
n_diag_pg	0					Test preganacy #
n_district	3	1.5	6	10	scale	District #	number	Number of districts per region	assumption
n_hf	20					HF #	facilities	Number of HF per district	assumption
n_hf_pop	33.3333	16.6667	66.6667	10	scale	HF per 10,000		Number of HFs per 10,000 people
n_index	0					Index cases #
n_mobile	0					Mobile #
n_oper	7	2	7	0	intervention	Spray operators #	staff	Number of spray operators per team	MACEPA
n_pair	0					Pairs #
n_plan_c	5	2.5	10	5	intervention	Plan central #	number	Number of program staff at central level that participated in planning	program and partner validated assumption
n_plan_d	5	2.5	10	5	intervention	Plan district #	number	Number of program staff at district level that participated in planning	program and partner validated assumption
n_plan_r	3	1.5	6	5	intervention	Plan region #	number	Number of program staff at regional level that participated in planning	program and partner validated assumption
n_prog_c	3	1.5	6	5	intervention	Program central #	staff	Number of staff providing program support to IRS at central level	program and partner validated assumption
n_prog_d	2	1	4	5	intervention	Program district #	staff	Number of staff providing program support to IRS at district level	program and partner validated assumption
n_prog_r	2	1	4	5	intervention	Program region #	staff	Number of staff providing program support to IRS at regional level	program and partner validated assumption
n_region	1	0.5	2	10	scale	Region #	number	Number of regions	assumption
n_sens_c	1	0.5	2	5	intervention	Sensitization central #	staff	Number of central level staff that participtated in sensitization meetings at district level	program and partner validated assumption
n_sens_d	2	1	4	5	intervention	Sensitization district #	staff	Number of district level staff that participtated in sensitization meetings at district level	assumption
n_sens_h	5	2.5	10	5	intervention	Sensitzation HF #	staff	Number of health facility staff level staff that participtated in sensitization meetings at district level	assumption
n_sens_r	1	0.5	2	5	intervention	Sensitization region #	staff	Number of regional level staff that participtated in sensitization meetings at district level	assumption
n_sprayed	10680					Structures sprayed #	structures	Number of structures sprayed per district	program and partner validated assumption	Based on 89% coverage as per MACEPA
n_super_c	3	1.5	6	5	intervention	Supervision central #	staff	Number of central level staff conducts supervision per IRS round	program and partner validated assumption
n_super_d	3	1.5	6	5	intervention	Supervision district #	staff	Number of district level staff conducts supervision per IRS round	program and partner validated assumption
n_super_h	1	0.5	2	5	intervention	Supervision HF #	staff	Number of district level staff conducts supervision per IRS round	program and partner validated assumption	Calculated assuming length of campaign is 10 days, 75 persons can be visited by CHW pair per day, HFCA population of 6000, and 5 teams can be supervised by 1 HF supervisor.
n_super_r	1	0.5	2	5	intervention	Supervision region #	staff	Number of regional level staff conducts supervision per IRS round	program and partner validated assumption
n_targeted	12000					Structures targeted #	structures	Number of structures targeted per district	Assumption	On average 33% of structures per HFCA were targetted (Monze report, range 6% to 66%), implemented here based on 6000 population per HFCA, 5 people per structure, 20 HFCA per district; used 12000 (about 50%) to match average number of structures in MACEPA report
n_team	6	2	7	0	intervention	Team #	teams	Number of spray teams per district	MACEPA
n_tested	0					Tested #
n_train_c	0	0	2	0	intervention	Training central #	staff	Number of central level staff that participtated in training of nurses at district level	program and partner validated assumption
n_train_d	5	2.5	10	5	intervention	Training distrct #	staff	Number of district level staff that participtated in training of nurses at district level	program and partner validated assumption
n_train_f	0					Training field #	staff	Number of CHW (field staff) that participtated in training of nurses at district level	assumption
n_train_h	4	2	8	5	intervention	Training HF #	staff	Number of HF level staff that participtated in training of nurses at district level	assumption
n_train_r	2	1	4	5	intervention	Training region #	staff	Number of regional level staff that participtated in training of nurses at district level	program and partner validated assumption
n_treated	0					Treated #
n_treated_pg	0					Treated pregnant #
n_veh_d	2	1	4	5	intervention	Trucks district		Number of trucks per district
nmb_sens_d	5	2.5	10	5	intervention	Sensitization meetings district #	meetings	Number of sensitization meetings per district	MACEPA
pair	0					CHW per pair #
pas	1.56495	0.782473	3.12989	1	price	PAS	USD, day	Price of PAS per day	MACEPA, Zambia
pc	900	450	1800	1	price	PC	USD, unit	Price of desktop computer	MACEPA, country average
pc_uly	5	2.5	10	2	methods	PC ULY	years	ULY of a desktop computer	BMGF costing guide
pc_wh	200	100	400	1	price	PC Wh	watts, per hour	Electricity consumption per desktop computer per hour	http://michaelbluejay.com/electricity/computers.html	Including monitor, keyboard and mouse
pdiem_c	50	25	100	8	price	Per-diem central	USD, day	Mean per-diem of program staff at central level	assumption	Substinence only, excluding cost of lodging
pdiem_chw	10	0	15	1	price	Per-diem CHW	USD, day	Mean per-diem per CHW	assumption	matches incentives in MACEPA trials
pdiem_d	30	15	60	8	price	Per-diem district	USD, day	Mean per-diem of program staff at district level	assumption	Substinence only, excluding cost of lodging
pdiem_driver	30	15	60	8	price	Per-diem driver	USD, day	Mean per-diem of driver	assumption
pdiem_nurse	20	10	40	8	price	Per-diem nurse	USD, day	Mean per-diem of facility RR nurse	assumption
pdiem_oper	10	7.84	39	0	price	Per-diem spray operator	USD	Per-diem spray operator, daily	assumption	matches incentives in MACEPA trials
pdiem_r	50	25	100	8	price	Per-diem region	USD, day	Mean per-diem of program staff at regional level	assumption	Substinence only, excluding cost of lodging
pens	1.25	0.625	2.5	1	price	Pen	USD, per participant	Mean cost of stationaries and supplies (notebooks, paper) per meeting participant	assumption
per_str_pers	5	2	11	0	setting	People per structure	people	Number of people per structure	PMI country reports (2017)
per_str_vol	300	200	600	0	intervention	Insecticide per structure	cm3/structure	Volume of insecticide per structure in cm3	MECEPA	Average for MACEPA was about 330 ml per structure targetted. WHO recommends 30ml of spray per sq. meter of house. UN estimates that average floor size per person is under 10m sq. 0.3 l= 330 cm3
per_veh_rent	0	0	0.8	0	setting	Vehicle rental	fraction	Proportion rental vehicles used to support program activities	assumption
pfpr	0					PfPR
phone	56	28	112	1	price	Phone	USD, unit	Price of a stationary phone	MACEPA, country average
phone_uly	8	4	16	2	methods	Phone ULY	years	ULY of a stationary phone	BMGF costing guide
phone_wh	5	2.5	10	1	price	Phone Wh	watts, per hour	Electricity consumption per landline phone per hour	http://energyusecalculator.com/electricity_wifirouter.htm	Imputed based on charger
pop	6000	1000	10000	0	scale	Population	people	Average number of people per HFCA
pos_rate	0					Positivity rate
poster	3	1.5	6	1	price	Poster	USD, unit	Price of a printed color poster	assumption
prep_uly	5	2.5	10	5	methods	Preparation ULY	years	Number of years over which preparatory activities will be allocated	assumption
printer	100	50	200	1	price	Printer	USD, unit	Price of a printer	assumption
printer_uly	5	2.5	10	2	methods	Printer ULY	years	ULY of a printer	BMGF costing guide
printer_wh	10	5	20	1	price	Printer Wh	watts, per hour	Electricity consumption per printer per hour	http://energyusecalculator.com/electricity_wifirouter.htm	30 watts when printing and 5 watts in standby
prints	2.5	1.25	5	1	price	Print	USD, per set	Print outs of training materials, per set (50 pages)	assumption	Assuming an average booklet is 50 pages at a cost of 0.05 USD per photo copy
prop_followed	0					Proportion followed-up
prop_racd	0					Allocation RACD
prop_report	0					Proportion reporting
prop_rr	0					Allocation RR
prop_targeted	0.5	0.1	1	0	scale	Proportion HFCA targeted	fraction	MACEPA, Zambia
prop_tat	0					Proportion TAT		Proportion of radius available for TAT
radio	30	15	60	1	price	Radio	USD, segment	Radio segment (45 second) to be aired as part of IRS sensitization	Zambia	Infalted to inlcude development and production fees: https://zigt.com/wp-content/uploads/2014/11/2014-Q-FM-Rate-Card-April-2.pdf
radius	0					Radius
recycle	1046.05	523.023	2092.09	1	price	Recycling	USD, district	Price of recycling Actellic bottles per district	MACEPA, Zambia	Bulk costs given by MACEPA, can not adjust for volume
rent_c	240	120	480	1	price	Rent central	USD, per m2 per year	Mean price of office rental per m2 per year at central level	assumption
rent_d	151.2	75.6	302.4	1	price	Rent district	USD, per m2 per year	Mean price of office rental per m2 per year at district level	assumption
rent_h	120	60	240	1	price	Rent HF	USD, per m2 per year	Mean price of office rental per m2 per year at facility level	assumption
rent_r	180	90	360	1	price	Rent regional	USD, per m2 per year	Mean price of office rental per m2 year at regional level	assumption
rounds	1	1	2	0	intervention	Number of rounds	rounds	Number of IRS rounds per year
server	0					Server
server_over	0					Server overheads
sim	1	0.5	2	1	price	SIM	USD, unit	Price of a SIM card	MACEPA
sim_uly	5	2.5	10	2	methods	SIM ULY	years	ULY of a SIM card	BMGF costing guide
sound	200	100	400	1	price	Sound equipment	USD, day	Price of rental of sound equipment (i.e. microphones, amplifiers, etc.), per day	assumption	Imputed based on MACEPA Senegal
sprayer	624	150	680	0	price	Spray pump	USD	Price of compression sprayer	MACEPA	PMI reports a range from $379-$624, other estimates in the literature are $60, $150 per pump
sprayer_uly	5	2.5	10	2	methods	Spray pump ULY	years	ULY for compression sprayer	MECEPA
sprayer_vol	22800	11400	45600	7	price	Spray pump volume	cm3	Volume of of spray equipment	Assumption	https://www.amazon.com/Chapin-26030-Fertilizer-Herbicides-Pesticides/dp/B000E28UQ0
store_c	6.66459	3.3323	13.3292	1	price	Storage central	USD, m3 per month	Price of storage container rental per m3 per month at central level	MACEPA, Zambia	Assumes average size of storage container is 39 m3
store_d	6.66459	3.3323	13.3292	1	price	Storage district	USD, m3 per month	Price of storage container rental per m3 per month at district level	MACEPA, Zambia	Assumes average size of storage container is 39 m3
supplies	25	12.5	50	1	price	Supplies	USD, per staff per year	Mean cost of stationaries and supplies (notebooks, paper) per staff member per year	assumption
table	100	50	200	1	price	Table	USD, unit	Price of office table	assumption
table_uly	7	3.5	14	2	methods	Table ULY	years	ULY of office table	BMGF costing guide
tat_pop_pair	0					Persons per pair
tent	50	25	100	1	price	Tent	USD, day	Price of tent rental (capacity 50-100 people)	assumption
topup	0					Top-up
tra_allow	10	5	20	8	price	Transportation allowance	USD, per RT	Mean travel allowance for HF staff travel within HFCA per round trip	assumption
tra_allow_d	20	10	40	8	price	Transportation allowance district	USD, per RT	Mean travel allowance for HF staff for travel within district per round trip	assumption
train_size	40	20	80	5	intervention	Size of training class	staff per training	Number of trainees per meeting	MACEPA
train_uly	1	0.5	2	5	methods	Training ULY	years	Number of years over which training will be allocated	assumption
veh	31000	15500	62000	1	price	Vehicle	USD, vehicle	Price of a vehicle (passanger, Toyota Land Cruiser or similar)	MACEPA
veh_distr_c	150000	75000	300000	1	price	Vehcle central	USD, vehicle	Price of a 10T truck vehicle for districbution from central level
veh_distr_c_over	7500	3750	15000	1	price	Vehicle central overheads	USD, vehicle	Overheads on a trailer truck vehicle for districbution from central level	assumption	scaled based on reported data for truck from MACEPA costing files
veh_distr_c_uly	10	5	20	2	methods	Vehicle central ULY	years	ULY on a trailer truck vehicle for districbution from central level	BMGF costing guide
veh_distr_d	35927.8	17963.9	71855.5	1	price	Vehcle district	USD, vehicle day	Price of a pick-up truck vehicle for districbution from district level	MACEPA Unit costs - Veihicles tab
veh_distr_d_over	1796.39	898.194	3592.78	1	price	Vehicle district overheads	USD, vehicle day	Overheads on a pick-up truck vehicle for districbution from district level	MACEPA Unit costs - Veihicles tab
veh_distr_d_uly	10	5	20	2	methods	Vehicle district ULY	years	ULY for a pick-up truck vehicle for districbution from district level	BMGF costing guide
veh_over	700	350	1400	1	price	Vehicle overheads	USD, per vehicle per year	Annual insurance and maintenance costs per vehicle	MACEPA
veh_rent	150	75	300	1	price	Vehicle rental	USD, day	Price of rental vehicle per day	assumption
veh_uly	10	5	20	2	methods	Vehicle ULY	years	Utility life years for vehicle	BMGF costing guide
wages_c	1000	500	2000	1	price	Wages central	USD, month	Mean monthly wage of program staff at central level	assumption
wages_chw	0.357513	0.178756	0.715026	1	price	Wages CHW	USD, day	Mean daily equivalent wage of CHW	Kasteng et al Health Pol Plan 2016	Alternatively can use average data top-up from trial: 34 USD year (Zambia)
wages_d	600	300	1200	1	price	Wages district	USD, month	Mean monthly wage of program staff at district level	assumption
wages_driver	300	150	600	1	price	Wages driver	USD, month	Mean monthly wage of driver	assumption
wages_nurse	500	250	1000	1	price	Wages nurse	USD, month	Mean monthly wage of facility RR nurse	assumption
wages_oper	0.313636	0	11	0	price	Wages spray operator	USD	Wages spray operator, daily	assumption	Imputed from CHW, economic value
wages_r	800	400	1600	1	price	Wages region	USD, month	Mean monthly wage of program staff at regional level	assumption
waste	607.619	303.81	1215.24	1	price	Waste management	USD, district	Price of solid waste disposal	MACEPA, Zambia	Bulk costs given by MACEPA, can not adjust for volume
yrs	5	5	5	0	intervention	Years implemented	years	Number of years intervention is implemented	assumption

## Sheet: sensitivity
parameter	intervention	min	max	recode
price	RACD	0.5	2	1
uly	RACD	0.5	2	2
data	RACD	0.5	2	3
days_prog	RACD	0.5	2	4
n_prog	RACD	0.5	2	5
price_comm	RACD	0.5	2	6
vol_comm	RACD	0.5	2	7
perdiem	RACD	0.5	2	8
distance	RACD	0.5	2	9
scale	RACD	0.5	2	10
price	RR	0.5	2	1
uly	RR	0.5	2	2
days_prog	RR	0.5	2	4
n_prog	RR	0.5	2	5
perdiem	RR	0.5	2	8
distance	RR	0.5	2	9
scale	RR	0.5	2	10
price	IRS	0.5	2	1
uly	IRS	0.5	2	2
days_prog	IRS	0.5	2	4
n_prog	IRS	0.5	2	5
price_comm	IRS	0.5	2	6
vol_comm	IRS	0.5	2	7
perdiem	IRS	0.5	2	8
distance	IRS	0.5	2	9
scale	IRS	0.5	2	10
price	MDA	0.5	2	1
uly	MDA	0.5	2	2
data	MDA	0.5	2	3
days_prog	MDA	0.5	2	4
n_prog	MDA	0.5	2	5
price_comm	MDA	0.5	2	6
vol_comm	MDA	0.5	2	7
perdiem	MDA	0.5	2	8
distance	MDA	0.5	2	9
scale	MDA	0.5	2	10
access	RR	0.3	0.85	0
data_h	RR	0	2	0
days_check_d	RR	0	2	0
days_report	RR	0.25	4	0
days_super_c	RR	0	15	0
discount	RR	0.01	0.1	0
n_audit_d	RR	1	4	0
n_check_d	RR	1	4	0
n_chw_pop	RR	500	3000	0
n_super_c	RR	0	1	0
n_super_h	RR	0	1	0
pfpr	RR	0.01	0.05	0
pop	RR	1000	10000	0
prop_report	RR	0.5	1	0
prop_rr	RR	0.2	1	0
topup	RR	0	10	0
wages_nurse	RR	250	1000	0
access	RACD	0.3	0.85	0
cart	RACD	0	12.6436	0
days_followup	RACD	0.25	2	0
days_report	RACD	0.1	1	0
discount	RACD	0.01	0.1	0
food_allow	RACD	0	5	0
n_chw_pop	RACD	500	3000	0
pair	RACD	1	2.5	0
pdiem_chw	RACD	0	15	0
pfpr	RACD	0.01	0.05	0
pop	RACD	1000	10000	0
pos_rate	RACD	0.1	0.5	0
prop_followed	RACD	0.2	1	0
prop_racd	RACD	0.3	1	0
prop_report	RACD	0.5	1	0
prop_rr	RACD	0.2	1	0
prop_tat	RACD	0.5	1	0
radius	RACD	3.6	30	0
topup	RACD	0	10	0
wages_chw	RACD	0	11	0
coverage	IRS	0.82	0.96	0
days_super_c	IRS	0	10	0
days_super_d	IRS	4	35	0
days_super_h	IRS	1	5	0
days_super_r	IRS	4	35	0
discount	IRS	0.01	0.1	0
irs_str_oper	IRS	5	32	0
n_chw_pop	IRS	500	3000	0
n_oper	IRS	2	7	0
n_team	IRS	2	7	0
n_train_c	IRS	0	2	0
pdiem_oper	IRS	7.84	39	0
per_str_pers	IRS	2	11	0
per_str_vol	IRS	200	600	0
per_veh_rent	IRS	0	0.8	0
pop	IRS	1000	10000	0
prop_targeted	IRS	0.1	1	0
rounds	IRS	1	2	0
sprayer	IRS	150	680	0
wages_oper	IRS	0	11	0
coverage	MDA	0.5	0.95	0
days_super_c	MDA	0	4	0
discount	MDA	0.01	0.1	0
food_allow	MDA	0	5	0
mda_pop_pair	MDA	20	75	0
mda_super_h	MDA	3	10	0
n_chw_pop	MDA	500	3000	0
pair	MDA	1	2.5	0
pdiem_chw	MDA	0	15	0
pop	MDA	1000	10000	0
rounds	MDA	1	4	0
topup	MDA	0	50	0
wages_chw	MDA	0	11	0

## Sheet: archetypes
parameter	intervention	arch_aH_cH	arch_aL_cH	arch_aH_cL	arch_aL_cL
km_center	RACD	200	400	200	400
km_region	RACD	100	200	100	200
km_district	RACD	50	100	50	100
pfpr	RACD	0.01	0.02	0.02	0.05
n_hf_pop	RACD	30	24	12	6
n_chw_pop	RACD	750	500	1500	3000
access	RACD	0.8	0.8	0.6	0.4
m_super	RACD	1	0.8	0.5	0.2
m_sens	RACD	1	0.8	0.5	0.2
m_train	RACD	1	1	0.5	0.5
train_size	RACD	40	40	80	80
prop_followed	RACD	1	0.8	0.4	0.2
radius	RACD	10	5	10	5
prop_tat	RACD	0.8	0.5	0.8	0.5
pos_rate	RACD	0.1	0.2	0.2	0.5
km_center	RR	200	400	200	400
km_region	RR	100	200	100	200
km_district	RR	50	100	50	100
pfpr	RR	0.01	0.02	0.02	0.05
n_hf_pop	RR	30	24	12	6
n_chw_pop	RR	750	500	1500	3000
access	RR	0.8	0.8	0.6	0.4
m_super	RR	1	0.8	0.5	0.2
m_sens	RR	1	0.8	0.5	0.2
m_train	RR	1	1	0.5	0.5
train_size	RR	40	40	80	80
prop_report	RR	1	0.8	0.4	0.2
prop_rr	RR	0.2	0.2	1	1
km_center	MDA	200	400	200	400
km_region	MDA	100	200	100	200
km_district	MDA	50	100	50	100
pfpr	MDA	0.01	0.02	0.02	0.05
n_hf_pop	MDA	30	24	12	6
n_chw_pop	MDA	750	500	1500	3000
access	MDA	0.8	0.8	0.6	0.4
m_super	MDA	1	0.8	0.5	0.2
m_sens	MDA	1	0.8	0.5	0.2
m_train	MDA	1	1	0.5	0.5
train_size	MDA	40	40	80	80
mda_pop_pair	MDA	75	50	75	50
rounds	MDA	2	2	1	1
coverage	MDA	0.9	0.9	0.5	0.5
km_center	IRS	200	400	200	400
km_region	IRS	100	200	100	200
km_district	IRS	50	100	50	100
pfpr	IRS	0.01	0.02	0.02	0.05
n_hf_pop	IRS	30	24	12	6
n_chw_pop	IRS	750	500	1500	3000
access	IRS	0.8	0.8	0.6	0.4
m_super	IRS	1	0.8	0.5	0.2
m_sens	IRS	1	0.8	0.5	0.2
m_train	IRS	1	1	0.5	0.5
train_size	IRS	40	40	80	80
n_oper	IRS	36	36	15	15
irs_str_oper	IRS	20	10	20	10
per_str_vol	IRS	300	300	600	600
per_veh_rent	IRS	0	0	0.4	0.4
coverage	IRS	0.9	0.7	0.7	0.5
